# Supplementary material for: Between session reliability of heel-to-toe progression measurements in the stance phase of gait
Source: PLoS One. 2018 Jul 12;13(7):e0200436. doi: 10.1371/journal.pone.0200436 (PMC6042747; doi:10.1371/journal.pone.0200436)
Supplement: S1 Table — (XLSX) [file pone.0200436.s001.xlsx]

## Sheet: Sheet1
						Dominant Leg												Non-Dominant Leg
		Stride length		Stride width		Step length		Single support time		Double support time		Heel contact		Mid stance		Propulsive		Step length		Single support time		Double support time		Heel contact		Mid stance		Propulsive
	Subject no.	Day 1	Day 2	Day 1	Day 2	Day 1	Day 2	Day 1	Day 2	Day 1	Day 2	Day 1	Day 2	Day 1	Day 2	Day 1	Day 2	Day 1	Day 2	Day 1	Day 2	Day 1	Day 2	Day 1	Day 2	Day 1	Day 2	Day 1	Day 2
	1	1.38418	1.38599	9.71703	9.50384	1.5948	1.88801	3.12329	3.12329	5.73587	5.73587	19.4091	25.0755	22.8528	29.1151	8.77027	9.31911	1.60685	1.52675	2.48831	2.48831	4.94496	4.94496	28.5706	26.8923	31.501	30.7124	7.07218	11.5024
	2	1.15446	1.26172	15.4784	11.3545	1.80743	1.75972	2.74458	2.74458	6.05631	6.05631	38.2518	43.6435	18.201	12.9815	10.9981	14.3358	2.10816	1.32283	2.78804	2.78804	4.67689	4.67689	41.0881	38.2035	23.3845	35.0132	5.98498	7.89908
	3	2.6755	3.38477	19.4954	15.5952	2.95547	3.65452	3.01786	3.01786	7.02965	7.02965	32.8109	25.2337	18.557	15.4373	13.4983	11.5465	2.9904	3.64564	2.40952	2.40952	5.07431	5.07431	41.8641	31.7622	17.5027	19.9287	9.70554	9.64351
	4	1.28932	1.68065	11.9385	10.8354	1.80838	2.15481	1.68561	1.68561	5.84354	5.84354	29.2785	33.3655	19.0074	15.6774	8.84376	11.3582	1.60817	2.09119	3.46257	3.46257	4.38576	4.38576	19.3047	28.2384	14.1626	17.0352	10.7981	11.1548
	5	1.73098	1.5238	12.4803	14.1682	1.99626	2.00202	3.112	3.112	3.85097	3.85097	24.0996	20.6126	16.0558	24.7945	14.3733	11.739	3.03619	2.20522	3.31176	3.31176	3.03397	3.03397	17.5113	17.4233	18.4293	22.9562	21.2428	14.2648
	6	1.12601	1.83765	16.9071	11.3703	1.50882	1.76455	2.18059	2.18059	5.94948	5.94948	40.1223	28.3023	30.055	26.7594	9.19224	6.94513	1.53984	2.29666	1.94281	1.94281	6.40103	6.40103	10.4902	9.12127	17.2393	16.6082	12.7308	8.20832
	7	1.64061	1.07716	13.2499	12.301	1.41335	1.40054	2.79897	2.79897	7.10573	7.10573	43.1565	12.4684	55.3232	21.9608	7.39411	5.63999	2.16699	1.88041	2.4849	2.4849	7.1453	7.1453	26.9278	20.2977	34.6736	40.2607	6.25774	5.85357
	8	2.14715	2.01232	21.4919	26.0679	2.58277	2.4078	2.94664	2.94664	4.59829	4.59829	29.2477	18.6183	15.5379	8.26439	10.2217	11.0043	2.16231	2.4555	1.86727	1.86727	5.0196	5.0196	28.0524	42.2963	11.1897	15.5521	15.6492	13.2296
	9	1.13372	1.45787	16.1149	13.6204	1.62562	1.59364	3.27536	3.27536	4.8219	4.8219	23.6154	30.3352	15.6602	20.203	7.14521	8.05582	1.65978	1.78094	2.96793	2.96793	5.30097	5.30097	15.2568	20.9146	9.93367	11.7316	8.83957	7.04175
	10	1.14832	0.988979	9.27473	14.9138	1.28639	0.928048	1.41758	1.41758	3.4271	3.4271	18.0852	20.6067	12.4962	9.74868	8.70712	6.83207	1.72491	1.73438	2.43981	2.43981	5.03345	5.03345	22.6261	19.2292	12.9062	11.8247	8.60565	10.3832
	11	2.10918	1.72934	15.1915	17.0128	3.16079	1.68341	2.22428	2.22428	4.62971	4.62971	38.4771	27.1477	28.1138	18.5479	8.97843	7.61341	2.13387	2.53019	1.6613	1.6613	5.78483	5.78483	13.8635	13.2432	14.191	11.4461	10.8772	8.87403
	12	1.45106	1.33006	18.3561	18.0625	1.91829	2.06869	2.98468	2.98468	4.88887	4.88887	21.5728	15.3977	31.2721	21.0426	6.78862	4.94149	1.90233	1.55958	3.26916	3.26916	5.84125	5.84125	24.6902	14.1087	28.7343	21.1446	5.19836	8.66984
	13	2.07933	1.34472	19.0939	17.7688	2.31523	1.73656	2.6179	2.6179	5.20955	5.20955	37.9585	43.6067	13.0933	16.8611	5.45832	4.46381	2.23597	1.57845	2.72357	2.72357	4.15729	4.15729	18.2487	28.5561	6.52334	16.9885	7.27883	19.9182
	14	2.40538	1.78433	8.79653	10.1329	3.29962	2.33949	2.34323	2.34323	3.70693	3.70693	19.386	31.0184	27.5223	27.9953	11.2209	6.67124	2.30998	1.63802	2.4079	2.4079	5.10779	5.10779	13.1734	10.3616	13.6733	15.1174	10.118	13.2945
	15	1.47842	2.51523	15.3084	12.6939	1.63499	3.09889	2.03146	2.03146	4.67399	4.67399	26.7157	7.25284	17.5321	13.4911	10.5248	12.2974	2.03621	3.21152	3.55615	3.55615	6.03963	6.03963	19.4826	20.381	16.237	9.05811	13.8337	11.8404
	16	1.35809	1.72095	11.6175	9.68016	1.13687	1.72483	2.39622	2.39622	4.83222	4.83222	26.3445	33.4394	9.6163	13.7814	8.88674	15.7924	2.39933	2.35806	1.79191	1.79191	6.35618	6.35618	19.0836	36.697	6.03204	18.3582	8.6171	5.0468
	17	2.25808	1.99321	11.2782	17.0694	2.91874	2.07734	2.67956	2.67956	8.10189	8.10189	30.6057	26.6739	22.8909	22.8775	11.6214	13.9243	2.31454	3.01951	2.86046	2.86046	9.18926	9.18926	25.6369	25.3266	17.1293	15.0572	11.3202	12.0102
	18	1.97401	1.46303	10.7126	17.5714	2.39341	1.53828	2.3194	2.3194	5.6567	5.6567	13.3127	9.12624	16.1628	9.10784	6.78145	6.58818	2.01485	2.31108	2.34455	2.34455	6.09175	6.09175	19.4265	12.3314	15.5662	20.8147	8.05245	12.0773
