# Supplementary material for: Between session reliability of heel-to-toe progression measurements in the stance phase of gait
Source: PLoS One. 2018 Jul 12;13(7):e0200436. doi: 10.1371/journal.pone.0200436 (PMC6042747; doi:10.1371/journal.pone.0200436)
Supplement: S1 File — (XLSX) [file pone.0200436.s002.xlsx]

## Sheet: Basic variables
BASIC VARIABLES
Subject	Age	Sex	Dom leg	Height (cm)	Weight (kg)	Treadmill walking speed (km/h)
Subject 1	24	M	R	182	81	4.5
Subject 2	26	M	L	188	91	5
Subject 3	28	M	L	177	67	3.4
Subject 4	26	M	R	195	82	4.8
Subject 5	25	M	R	180	89	4
Subject 6	25	M	R	178	84	4.8
Subject 7	24	M	R	199	81	5.2
Subject 8	42	M	L	186	83	4.5
Subject 9	27	F	R	173	63	4.3
Subject 10	29	M	R	170	82	4.7
Subject 11	25	M	R	177	79	5
Subject 12	34	M	R	174	81	4
Subject 13	27	M	R	182	77	4
Subject 14	25	M	R	184	102	4.7
Subject 15	24	F	R	171	78	4.3
Subject 16	27	M	R	184	83	5.5
Subject 17	24	F	R	165	73	4.5
Subject 18	30	F	R	166	55	5.4

## Sheet: Day 1_Means
						dominant						non-dominant
Subject	velocity (cm/s)	cadence (steps/min)	stride length (cm)	stride width (cm)	Step count (number)	step length (cm)	single support (ms)	double support (ms)	heel contact time (ms)	mid stance time (ms)	propulsive time (ms)	step length (cm)	single support (ms)	Double support (ms)	heel contact time (ms)	mid stance time (ms)	propulsive time (ms)
Subject 1	154.9	109	170.423	13.5008	24	84.951	423.25	246.5	202.75	131.25	335.417	85.603	432.111	246.111	194.4	198.333	286.733
Subject 2	131	110.2	142.773	13.6876	28	70.764	409.417	274.083	108.438	308.75	268.125	71.844	404.308	276.154	171.533	282.333	224.867
Subject 3	119.7	107.5	133.617	9.40867	30	66.696	426.615	269.231	152.647	299.941	244.588	66.905	419.286	270.857	132.938	316.125	237.5
Subject 4	125.7	95.4	158.456	9.31852	26	81.693	458	323.364	166.133	301.2	311.133	76.742	483.75	322.083	180.357	279.214	347.643
Subject 5	137	116.1	141.715	11.6434	30	70.048	370.923	286.308	150.529	234.647	270.588	71.517	377.857	286.643	152.688	270.312	241.562
Subject 6	177	122.8	172.996	8.724	24	86.643	378.333	214.333	145.917	177.083	269.25	86.335	382.111	216.111	179.533	148.933	269.933
Subject 7	186.8	118.4	189.811	10.5477	22	96.412	419.111	170.111	187.154	138.308	263	93.22	428	167.3	205.583	128.417	263.417
Subject 8	131.7	101.7	155.691	9.37154	27	76.061	442.75	302.667	117.667	296.867	329.933	79.71	435.75	301.333	150.667	343.333	245
Subject 9	136.4	115.9	141.083	9.39478	30	70.828	384.6	256.867	142.933	268.867	229.533	70.413	397.5	257.083	137.889	291.333	222.667
Subject 10	149.8	114.3	157.056	8.42042	27	78.503	407.417	233.917	147.933	243.2	250.6	78.688	408	233.917	133.267	257.2	250
Subject 11	149	122.4	146.925	8.86721	27	75.657	384.583	210.25	161	200.6	233.267	70.896	385	209.583	144.667	186	266
Subject 12	136.8	115.2	142.519	7.78192	29	70.459	387.714	270.5	231.067	181.067	246.267	72.024	383.5	272.5	237.412	184.588	235.059
Subject 13	155	108.5	171.477	9.42871	24	85.297	420.5	269.417	127.083	368.75	193.75	86.114	415.444	265.444	121.667	363.867	200.067
Subject 14	155.9	115.8	161.558	12.0207	26	80.508	389.182	244.364	146.133	168.8	319.533	81.128	400.5	246.25	200	148.786	299.286
Subject 15	143.8	108	159.474	16.7569	24	81.471	424.667	267.917	135.417	286.333	270.667	78.25	418.222	271.111	136.667	283.2	267.2
Subject 16	161.4	123.3	157.431	11.6328	26	79.85	373.182	232.545	79.3333	284.133	239.933	77.369	369.667	232	105.5	241.071	254.714
Subject 17	157.2	118.4	159.216	10.7276	25	79.558	393.636	223.909	140.357	209.143	267.786	79.783	400.545	222.455	172.214	217.857	231.571
Subject 18	152.5	113.2	161.933	10.5978	25	79.685	423.417	215.833	124.923	174.385	339.846	82.077	421.3	217.2	141	185.6	311.133

## Sheet: Day 2_Means
						dominant						non-dominant
Subject	velocity (cm/s)	cadence (steps/min)	stride length (cm)	stride width (cm)	step count (number)	step length (cm)	single support (ms)	double support (ms)	heel contact time (ms)	mid stance time (ms)	propulsive time (ms)	step length (cm)	single support (ms)	double support (ms)	heel contact time (ms)	mid stance time (ms)	propulsive time (ms)
Subject 1	149.3	107	167.542	12.1505	25	83.238	424	265.333	205.846	158.231	325.077	84.218	434.6	261.6	209	194.267	291.133
Subject 2	152.3	117.1	156.327	13.6467	27	77.626	395.5	240.083	93.8	278.8	262.733	78.543	390.667	240.167	203.333	226.067	203.933
Subject 3	130.6	111.7	140.199	10.0404	28	69.815	420.308	244.231	137.867	297.067	229.533	70.525	410.667	245.75	157.938	281.188	215.625
Subject 4	119.1	93.3	153.536	11.6796	27	78.227	451.833	353.25	177.8	314	316.067	75.3	478.25	358.833	176.067	324.6	333.867
Subject 5	142.4	114.6	149.068	11.3484	29	73.764	381.583	271.333	141.118	192.941	322.118	75.404	393.929	274.857	150.4	209.533	306.667
Subject 6	173.9	120.3	173.18	9.1394	23	87.801	385.273	227.182	173.75	156.25	281.917	85.523	381.111	226.667	175.143	169.429	263.214
Subject 7	185.9	116.4	191.729	10.269	19	96.901	423.5	173.375	227.182	108.455	265.818	94.595	431.125	173.5	209.818	112.636	283.636
Subject 8	123.6	97.2	153.167	9.13033	27	74.215	462.833	320.583	143.267	348.867	294.4	78.878	453.333	322.083	155.733	364.4	255.133
Subject 9	137.4	115.2	143.04	9.20859	30	71.753	385.933	261.533	138.867	277.8	230.467	71.408	399.083	258.75	141.667	287.611	225.389
Subject 10	150	114.4	157.115	8.21004	27	78.468	403.917	236	140	258.333	243.333	78.852	405.167	237.417	142.333	242.667	256.067
Subject 11	157.6	125.1	151.947	9.64496	27	78.177	382.917	195.167	138.4	204.333	236.8	73.525	380.167	193.833	139	174.933	259.933
Subject 12	142.8	116.4	147.31	8.33267	30	72.557	386.467	257.733	251.6	141.733	250.533	74.697	390	256	259.889	145.833	240.167
Subject 13	159.8	111.5	171.909	10.4463	24	85.602	413.455	256.636	137.769	341.615	191.154	86.357	403.9	257.9	143.5	305.929	212.5
Subject 14	152.8	116	158.232	11.8099	27	78.913	381.5	263.5	154.4	200.533	289	79.286	390.417	264.167	182.667	188.933	281.6
Subject 15	144.3	109.2	158.243	16.032	25	80.067	417.083	268	133.385	289	263.615	78.348	410.4	271.6	129.6	295.4	257.8
Subject 16	170.7	126.8	161.258	12.103	24	81.62	367.111	213.556	71.2667	256	252.867	79.972	367.167	215.25	97.75	226.5	257.583
Subject 17	145.6	115.5	151.178	10.2732	27	76.138	396.917	239.583	135.133	240.467	261.133	75.012	403.083	238.167	181.8	241.133	220
Subject 18	164.7	115.1	172.034	10.4856	24	84.875	424	193.583	113.917	166.667	336.75	86.857	429.444	190.222	121.667	201.133	295.067

## Sheet: Subject 1_D1
Velocity	Step Count	Cadence	Dom (1)/Non Dom (0)	Step Length	Stride Length	Single Support Time (sec)	Double Support Time (sec)	Stride Width	Heel On	Heel Off	Mid On	Mid Off	Toe On	Toe Off	Heel off/on
154.9	24	109	0	0	0	0	0	0	4.5	4.925	4.575	5.092	4.567	5.167	0.125
			1	86.655	0	0.45	0.217	16.433	5.05	5.434	5.125	5.634	5.259	5.717	0.183
			0	87.382	174.04	0.45	0.225	15.952	5.617	6.009	5.692	6.209	5.867	6.292	0.158
			1	84.988	172.374	0.416	0.251	14.215	6.167	6.5	6.25	6.725	6.4	6.834	0.209
			0	86.652	171.663	0.424	0.26	13.478	6.709	7.1	6.792	7.309	6.875	7.392	0.159
			1	85.112	171.767	0.408	0.276	12.433	7.259	7.6	7.342	7.859	7.5	7.942	0.2
			0	87.634	172.77	0.416	0.259	12.217	7.8	8.175	7.884	8.409	8.009	8.475	0.184
			1	86.144	173.799	0.425	0.242	14.888	8.359	8.65	8.434	8.909	8.525	9.025	0
			0	85.354	171.523	0	0	0	8.9	9.275	8.975	9.5	9.117	9.584	0
			0	0	0	0	0	0	3.759	4.142	3.834	4.35	3.867	4.434	0.167
			1	86.282	0	0.424	0.243	13.323	4.309	4.659	4.384	4.875	4.55	4.975	0.2
			0	86.483	172.767	0.433	0.243	13.316	4.859	5.25	4.934	5.45	5.109	5.534	0.159
			1	84.032	170.516	0.416	0.251	13.103	5.409	5.742	5.484	5.984	5.609	6.075	0.208
			0	86.014	170.052	0.425	0.242	12.598	5.95	6.334	6.025	6.55	6.125	6.617	0.166
			1	84.16	170.174	0.433	0.251	12.042	6.5	6.809	6.575	7.1	6.692	7.184	0.241
			0	86.381	170.547	0.433	0.251	10.905	7.05	7.434	7.134	7.667	7.217	7.734	0.183
			1	86.021	172.402	0.433	0.242	12.372	7.617	7.917	7.692	8.184	7.759	8.292	0
			0	85.395	171.467	0	0	0	8.167	8.592	8.25	8.792	8.417	8.875	0
			0	0	0	0	0	0	4.167	4.534	4.242	4.784	4.367	4.85	0.183
			1	86.367	0	0.433	0.25	14.88	4.717	5.1	4.8	5.317	4.967	5.4	0.184
			0	83.514	169.889	0.442	0.234	13.86	5.284	5.7	5.359	5.884	5.5	5.959	0.142
			1	82.679	166.193	0.424	0.234	13.07	5.842	6.167	5.917	6.4	6.075	6.5	0.217
			0	84.084	166.766	0.425	0.259	13.24	6.384	6.767	6.467	6.975	6.6	7.067	0.158
			1	83.459	167.548	0.4	0.259	14.322	6.925	7.267	7	7.5	7.117	7.584	0.2
			0	84.22	167.679	0.441	0.242	13.906	7.467	7.85	7.55	8.084	7.734	8.15	0.175
			1	83.517	167.743	0.417	0.242	12.964	8.025	8.342	8.1	8.592	8.159	8.684	0
			0	84.125	167.643	0	0	0	8.567	8.984	8.642	9.167	8.725	9.242	0

## Sheet: Subject 1_D2
Velocity	Step Count	Cadence	Dom (1)/Non Dom (0)	Step Length	Stride Length	Single Support Time (sec)	Double Support Time (sec)	Stride Width	Heel On	Heel Off	Mid On	Mid Off	Toe On	Toe Off	Heel off/on
149.3	25	107	1	0	0	0	0	0	3.559	3.9	3.642	4.159	3.792	4.25	0.234
			0	83.521	0	0.45	0.242	12.72	4.134	4.542	4.2	4.742	4.392	4.825	0.158
			1	82.546	166.091	0.45	0.242	13.01	4.7	5.042	4.784	5.292	4.775	5.392	0.233
			0	84.212	166.781	0.441	0.251	11.302	5.275	5.592	5.342	5.892	5.459	5.967	0.242
			1	85.018	169.237	0.433	0.268	10.355	5.834	6.217	5.909	6.45	6.075	6.534	0.183
			0	83.563	168.582	0.441	0.268	10.911	6.4	6.834	6.475	7.025	6.6	7.109	0.141
			1	81.513	165.081	0.433	0.251	11.784	6.975	7.3	7.05	7.575	7.134	7.659	0.242
			0	84.793	166.306	0.449	0.251	10.971	7.542	7.95	7.609	8.167	7.784	8.242	0.159
			1	82.659	167.457	0.433	0.268	11.134	8.109	8.459	8.192	8.7	8.284	8.809	0
			0	82.762	165.439	0	0	0	8.675	9.092	8.75	9.3	8.9	9.375	0
			0	0	0	0	0	0	4.892	5.3	4.975	5.5	5.117	5.575	0.142
			1	83.623	0	0.433	0.267	14.219	5.442	5.85	5.517	6.042	5.642	6.142	0.159
			0	82.673	166.3	0.433	0.284	13.079	6.009	6.475	6.1	6.642	6.309	6.725	0.1
			1	82.638	165.318	0.408	0.267	13.473	6.575	6.959	6.667	7.175	6.809	7.25	0.175
			0	83.608	166.269	0.417	0.267	14.29	7.134	7.559	7.209	7.734	7.384	7.817	0.108
			1	80.202	163.815	0.416	0.276	12.001	7.667	8.05	7.734	8.284	7.892	8.359	0.184
			0	85.042	165.3	0.416	0.268	10.389	8.234	8.592	8.309	8.842	8.434	8.917	0.183
			1	82.618	167.667	0.408	0.267	13.077	8.775	9.117	8.867	9.35	8.959	9.45	0
			0	84.77	167.452	0	0	0	9.325	9.725	9.392	9.942	9.492	10.009	0
			0	0	0	0	0	0	3.975	4.409	4.042	4.592	4.034	4.684	0.125
			1	84.912	0	0.424	0.26	12.93	4.534	4.942	4.609	5.125	4.759	5.217	0.167
			0	85.249	170.201	0.441	0.243	12.562	5.109	5.5	5.184	5.717	5.35	5.792	0.159
			1	85.142	170.412	0.425	0.251	12.156	5.659	6.017	5.734	6.259	5.934	6.334	0.2
			0	86.333	171.523	0.433	0.267	10.764	6.217	6.575	6.292	6.834	6.417	6.917	0.192
			1	85.117	171.458	0.408	0.292	12.501	6.767	7.159	6.85	7.375	7.025	7.467	0.166
			0	86.047	171.182	0.425	0.275	12.308	7.325	7.767	7.4	7.95	7.559	8.025	0.125
			1	82.863	168.934	0.417	0.275	11.374	7.892	8.209	7.975	8.492	8.084	8.584	0
			0	82.256	165.122	0	0	0	8.442	8.825	8.517	9.05	8.592	9.125	0

## Sheet: Subject 2_D1
Velocity	Step Count	Cadence	Dom (1)/Non Dom (0)	Step Length	Stride Length	Single Support Time (sec)	Double Support Time (sec)	Stride Width	Heel On	Heel Off	Mid On	Mid Off	Toe On	Toe Off	Heel off/on
131	28	110.2	1	0	0	0	0	0	5.559	5.984	5.617	6.159	5.559	6.25	0.133
			0	70.179	0	0.408	0.275	16.101	6.117	6.567	6.175	6.717	6.167	6.8	0.092
			1	72.057	142.26	0.433	0.259	15.357	6.659	7.092	6.725	7.267	6.792	7.35	0.142
			0	68.91	141.033	0.417	0.25	12.688	7.234	7.692	7.292	7.825	7.4	7.9	0.075
			1	72.121	141.033	0.417	0.266	14.011	7.767	8.2	7.825	8.359	7.875	8.45	0.117
			0	70.134	142.294	0.4	0.283	13.369	8.317	8.784	8.375	8.925	8.459	9	0.066
			1	69.764	139.993	0.408	0.284	13.842	8.85	9.267	8.917	9.45	9.017	9.542	0.142
			0	71.191	141.137	0.4	0.276	16.256	9.409	9.85	9.467	10.009	9.684	10.084	0.092
			1	69.835	141.036	0.391	0.267	14.706	9.942	10.309	9.992	10.5	10.075	10.6	0.166
			0	73.463	143.308	0.383	0.276	16.586	10.475	10.909	10.534	11.059	10.625	11.134	0
			1	68.547	142.082	0	0	0	10.984	11.417	11.05	11.592	11.109	11.667	0
			0	0	0	0	0	0	4.3	4.75	4.367	4.875	4.475	4.967	0.084
			1	71.044	0	0.416	0.268	16.391	4.834	5.267	4.9	5.425	4.867	5.517	0.117
			0	72.81	143.888	0.408	0.276	15.779	5.384	5.867	5.45	5.992	5.667	6.067	0.058
			1	68.486	141.301	0.416	0.276	12.391	5.925	6.292	5.992	6.534	6.042	6.617	0.192
			0	73.425	142.176	0.4	0.267	9.619	6.484	6.909	6.542	7.059	6.509	7.15	0.108
			1	72.438	145.909	0.408	0.25	12.521	7.017	7.392	7.075	7.575	7.109	7.675	0.167
			0	73.84	146.3	0.425	0.276	9.745	7.559	8.017	7.625	8.184	7.725	8.259	0.083
			1	71.194	145.243	0.399	0.31	10.023	8.1	8.525	8.167	8.717	8.234	8.809	0.134
			0	70.935	142.388	0.391	0.293	15.591	8.659	9.117	8.709	9.242	8.817	9.342	0
			1	71.061	142.005	0	0	0	9.2	9.584	9.25	9.809	9.309	9.9	0
			1	0	0	0	0	0	5.792	6.267	5.859	6.384	5.875	6.484	0.067
			0	72.406	0	0.399	0.302	14.598	6.334	6.792	6.4	6.959	6.575	7.034	0.092
			1	71.006	143.447	0.408	0.284	13.162	6.884	7.3	6.95	7.484	7.017	7.575	0.142
			0	73.667	144.674	0.417	0.266	12.395	7.442	7.917	7.5	8.059	7.592	8.125	0.075
			1	70.989	144.664	0.417	0.258	11.113	7.992	8.4	8.05	8.584	8.134	8.667	0.142
			0	71.462	142.453	0.408	0.267	12.62	8.542	8.984	8.609	9.134	8.767	9.217	0.091
			1	72.153	143.677	0.4	0.275	15.588	9.075	9.534	9.142	9.65	9.192	9.75	0.083
			0	71.25	143.409	0.4	0.283	15.239	9.617	10.084	9.675	10.225	9.809	10.3	0.066
			1	69.994	141.277	0.4	0.292	12.499	10.15	10.575	10.209	10.75	10.259	10.842	0
			0	72.141	142.159	0	0	0	10.7	11.142	10.767	11.292	10.875	11.375	0

## Sheet: Subject 2_D2
Velocity	Step Count	Cadence	Dom (1)/Non Dom (0)	Step Length	Stride Length	Single Support Time (sec)	Double Support Time (sec)	Stride Width	Heel On	Heel Off	Mid On	Mid Off	Toe On	Toe Off	Heel off/on
152.3	27	117.1	0	0	0	0	0	0	5.492	5.9	5.542	6.034	5.617	6.117	0.092
			1	77.361	0	0.383	0.25	16.98	5.992	6.392	6.059	6.542	6.125	6.625	0.108
			0	77.554	154.922	0.383	0.251	14.832	6.5	6.934	6.567	7.059	6.8	7.134	0.075
			1	77.452	155.111	0.383	0.234	12.676	7.009	7.35	7.067	7.542	7.075	7.625	0.167
			0	80.028	157.493	0.383	0.225	14.585	7.517	7.9	7.575	8.05	7.734	8.125	0.109
			1	79.747	159.784	0.408	0.218	14.206	8.009	8.342	8.067	8.534	8.109	8.634	0.192
			0	79.003	158.78	0.391	0.226	12.073	8.534	8.95	8.592	9.084	8.725	9.15	0.075
			1	78.349	157.359	0.383	0.242	11.882	9.025	9.392	9.084	9.55	9.134	9.65	0.142
			0	77.871	156.225	0.383	0.251	14.056	9.534	9.975	9.6	10.1	9.767	10.167	0
			1	74.959	152.866	0	0	0	10.034	10.409	10.092	10.584	10.15	10.675	0
			0	0	0	0	0	0	5.9	6.317	5.959	6.459	5.925	6.542	0.1
			1	77.587	0	0.391	0.251	12.928	6.417	6.817	6.475	6.967	6.459	7.059	0.117
			0	77.454	155.097	0.383	0.251	13.536	6.934	7.384	7	7.509	7.242	7.567	0.058
			1	76.125	153.608	0.4	0.233	11.894	7.442	7.85	7.509	7.992	7.559	8.075	0.117
			0	77.545	153.672	0.392	0.225	11.747	7.967	8.367	8.025	8.517	8.2	8.584	0.1
			1	76.184	153.731	0.408	0.225	12.562	8.467	8.75	8.517	8.984	8.492	9.1	0.242
			0	80.026	156.221	0.392	0.233	12.892	8.992	9.409	9.042	9.55	9.159	9.617	0.083
			1	78.515	158.543	0.4	0.242	12.722	9.492	9.909	9.559	10.059	9.634	10.134	0.108
			0	78.977	157.492	0.399	0.234	13.564	10.017	10.475	10.075	10.584	10.175	10.65	0
			1	77.014	155.996	0	0	0	10.534	10.95	10.6	11.109	10.65	11.167	0
			1	0	0	0	0	0	3.559	3.867	3.617	4.092	3.617	4.192	0.2
			0	78.687	0	0.4	0.242	14.811	4.067	4.484	4.134	4.642	4.334	4.709	0.108
			1	77.456	156.208	0.391	0.242	17.362	4.592	4.95	4.642	5.125	4.609	5.225	0.15
			0	77.484	154.941	0.383	0.251	13.815	5.1	5.525	5.167	5.667	5.242	5.734	0.084
			1	78.66	156.318	0.391	0.251	10.977	5.609	5.992	5.675	6.159	5.734	6.25	0.133
			0	77.55	156.228	0.4	0.25	13.826	6.125	6.575	6.184	6.692	6.392	6.775	0.075
			1	77.407	155.001	0.383	0.251	14.896	6.65	7.017	6.709	7.209	6.775	7.284	0.142
			0	80.073	157.49	0.399	0.243	14.125	7.159	7.6	7.225	7.725	7.434	7.8	0.084
			1	79.945	160.019	0.425	0.242	14.574	7.684	8.117	7.742	8.259	7.8	8.35	0
			0	78.805	158.751	0	0	0	8.225	8.709	8.292	8.825	8.367	8.892	0

## Sheet: Subject 3_D1
Velocity	Step Count	Cadence	Dom (1)/Non Dom (0)	Step Length	Stride Length	Single Support Time (sec)	Double Support Time (sec)	Stride Width	Heel On	Heel Off	Mid On	Mid Off	Toe On	Toe Off	Heel off/on
119.7	30	107.5	1	0	0	0	0	0	6.467	6.942	6.55	7.1	6.725	7.159	0.083
			0	64.546	0	0.441	0.276	9.238	7.025	7.484	7.109	7.675	7.234	7.742	0.116
			1	66.476	131.036	0.45	0.284	7.395	7.6	8.067	7.692	8.259	7.809	8.334	0.125
			0	64.741	131.224	0.433	0.284	6.69	8.192	8.65	8.267	8.825	8.359	8.909	0.117
			1	64.799	129.54	0.416	0.276	7.125	8.767	9.159	8.834	9.375	8.884	9.459	0.166
			0	67.077	131.88	0.408	0.276	7.275	9.325	9.742	9.392	9.942	9.384	10.009	0.125
			1	64.966	132.048	0.441	0.259	8.351	9.867	10.325	9.942	10.5	10.059	10.567	0.125
			0	64.397	129.391	0.425	0.275	8.472	10.45	10.934	10.517	11.075	10.609	11.15	0.058
			1	63.592	128.016	0.408	0.3	6.437	10.992	11.475	11.075	11.634	11.142	11.7	0.084
			0	63.774	127.373	0.425	0.292	8.373	11.559	12	11.642	12.192	11.75	12.275	0
			1	64.602	128.533	0	0	0	12.125	12.617	12.2	12.784	12.342	12.825	0
			1	0	0	0	0	0	6.275	6.709	6.359	6.9	6.425	6.992	0.141
			0	67.273	0	0.416	0.284	10.341	6.85	7.334	6.917	7.475	6.884	7.55	0.075
			1	65.865	133.15	0.425	0.284	10.751	7.409	7.842	7.492	8.042	7.592	8.117	0.133
			0	66.158	132.026	0.408	0.259	10.986	7.975	8.417	8.042	8.559	8.125	8.642	0.108
			1	67.404	133.564	0.416	0.243	11.274	8.525	8.959	8.592	9.109	8.659	9.184	0.1
			0	66.848	134.252	0.416	0.251	11.251	9.059	9.484	9.125	9.667	9.192	9.725	0.116
			1	65.196	132.045	0.442	0.25	11.51	9.6	10.042	9.675	10.225	9.684	10.292	0.125
			0	66.102	131.298	0.416	0.276	9.377	10.167	10.617	10.225	10.792	10.317	10.859	0.092
			1	67.234	133.414	0.424	0.293	7.557	10.709	11.209	10.8	11.359	10.859	11.425	0.075
			0	68.157	135.394	0.417	0.267	10.316	11.284	11.742	11.359	11.9	11.45	11.967	0
			1	66.513	134.781	0	0	0	11.842	12.317	11.909	12.45	11.959	12.542	0
			0	0	0	0	0	0	4.567	4.975	4.625	5.159	4.617	5.234	0.142
			1	69.963	0	0.441	0.251	10.352	5.117	5.592	5.184	5.725	5.167	5.809	0.083
			0	67.139	137.135	0.424	0.251	10.526	5.675	6.1	5.742	6.275	5.867	6.35	0.134
			1	69.999	137.187	0.425	0.242	11.892	6.234	6.659	6.292	6.834	6.384	6.9	0.116
			0	70.697	140.697	0.425	0.25	9.584	6.775	7.217	6.842	7.392	6.825	7.45	0.108
			1	69.003	139.763	0.417	0.275	9.897	7.325	7.809	7.4	7.925	7.45	8.017	0.058
			0	69.491	138.58	0.408	0.284	12.805	7.867	8.367	7.942	8.5	8.034	8.559	0.058
			1	66.399	135.894	0.416	0.268	11.456	8.425	8.792	8.5	9.034	8.567	9.109	0.183
			0	68.604	135.066	0.408	0.267	8.2	8.975	9.417	9.034	9.584	9.1	9.65	0.1
			1	68.422	137.057	0.425	0.275	6.603	9.517	9.975	9.592	10.15	9.684	10.217	0
			0	68.564	136.985	0	0	0	10.075	10.525	10.142	10.675	10.2	10.734	0

## Sheet: Subject 3_D2
Velocity	Step Count	Cadence	Dom (1)/Non Dom (0)	Step Length	Stride Length	Single Support Time (sec)	Double Support Time (sec)	Stride Width	Heel On	Heel Off	Mid On	Mid Off	Toe On	Toe Off	Heel off/on
130.6	28	111.7	0	0	0	0	0	0	6.125	6.542	6.192	6.734	6.3	6.784	0.133
			1	68.603	0	0.433	0.251	8.727	6.675	7.15	6.759	7.275	6.725	7.359	0.067
			0	67.137	135.761	0.408	0.267	10.695	7.217	7.659	7.292	7.834	7.45	7.892	0.108
			1	64.979	132.131	0.425	0.25	10.454	7.767	8.159	7.842	8.367	7.934	8.442	0.158
			0	68.596	133.609	0.416	0.234	7.619	8.317	8.725	8.375	8.909	8.492	8.967	0.134
			1	66.06	134.696	0.408	0.243	7.511	8.859	9.275	8.925	9.425	8.984	9.509	0.1
			0	67.965	134.062	0.424	0.26	11.963	9.375	9.825	9.459	9.992	9.534	10.059	0.109
			1	67.925	136.047	0.408	0.251	12.344	9.934	10.35	10.017	10.534	10.109	10.592	0.117
			0	65.953	133.97	0.408	0.25	10.712	10.467	10.925	10.534	11.059	10.617	11.125	0.075
			1	67.397	133.36	0.433	0.259	11.047	11	11.409	11.075	11.609	11.134	11.692	0
			0	68.659	136.061	0	0	0	11.559	12.034	11.625	12.167	11.767	12.225	0
			0	0	0	0	0	0	4.475	4.917	4.542	5.067	4.567	5.117	0.083
			1	71.133	0	0.425	0.242	12.587	5	5.425	5.084	5.592	5.134	5.667	0.117
			0	72.314	143.46	0.416	0.251	9.398	5.542	5.975	5.609	6.142	5.742	6.209	0.109
			1	71.083	143.473	0.416	0.243	7.271	6.084	6.525	6.159	6.667	6.225	6.742	0.1
			0	72.346	143.43	0.408	0.226	9.552	6.625	7.059	6.684	7.2	6.659	7.259	0.091
			1	72.547	144.973	0.424	0.235	11.225	7.15	7.6	7.225	7.734	7.317	7.809	0.084
			0	70.725	143.282	0.391	0.276	8.98	7.684	8.167	7.75	8.292	7.859	8.35	0.033
			1	67.69	138.477	0.417	0.275	7.593	8.2	8.659	8.284	8.817	8.4	8.892	0.108
			0	72.117	139.807	0.408	0.234	9.441	8.767	9.184	8.825	9.35	8.925	9.409	0
			1	73.948	146.117	0	0	0	9.3	9.742	9.375	9.934	9.442	9.975	0
			0	0	0	0	0	0	4.367	4.8	4.425	4.95	4.459	5	0.092
			1	70.298	0	0.425	0.233	11.369	4.892	5.309	4.959	5.459	5.009	5.55	0.116
			0	74.5	144.821	0.408	0.242	10.711	5.425	5.884	5.492	6.025	5.567	6.075	0.075
			1	71.55	146.054	0.417	0.234	10.216	5.959	6.4	6.034	6.542	6.109	6.609	0.092
			0	72.171	143.736	0.408	0.225	8.894	6.492	6.884	6.542	7.067	6.7	7.125	0.133
			1	71.339	143.513	0.425	0.208	9.108	7.017	7.45	7.075	7.567	7.117	7.65	0.1
			0	72.452	143.796	0.408	0.226	10.218	7.55	7.975	7.617	8.1	7.709	8.184	0.084
			1	71.058	143.518	0.408	0.251	12.018	8.059	8.509	8.142	8.634	8.192	8.717	0.083
			0	71.894	142.97	0.425	0.258	11.358	8.592	9.05	8.659	9.2	8.759	9.275	0
			1	71.616	143.556	0	0	0	9.142	9.6	9.217	9.775	9.275	9.8	0

## Sheet: Subject 4_D1
Velocity	Step Count	Cadence	Dom (1)/Non Dom (0)	Step Length	Stride Length	Single Support Time (sec)	Double Support Time (sec)	Stride Width	Heel On	Heel Off	Mid On	Mid Off	Toe On	Toe Off	Heel off/on
125.7	26	95.4	1	0	0	0	0	0	4.9	5.3	4.992	5.525	5.1	5.659	0.217
			0	78.972	0	0.516	0.317	8.865	5.517	6.042	5.6	6.217	5.717	6.35	0.133
			1	80.993	159.966	0.467	0.333	8.774	6.175	6.684	6.267	6.817	6.325	6.975	0.133
			0	77.502	158.496	0.483	0.334	9.676	6.817	7.267	6.917	7.475	6.967	7.634	0.192
			1	81.261	158.766	0.449	0.36	10.444	7.459	7.975	7.55	8.125	7.6	8.267	0.109
			0	76.198	157.459	0.5	0.342	10.32	8.084	8.642	8.184	8.809	8.325	8.925	0.125
			1	78.824	155.024	0.475	0.308	9.377	8.767	9.209	8.859	9.4	8.95	9.55	0.191
			0	76.402	155.234	0.5	0.325	8.042	9.4	9.809	9.5	10.084	9.609	10.225	0
			1	82.148	158.553	0	0	0	10.05	10.525	10.142	10.734	10.217	10.859	0
			1	0	0	0	0	0	4.359	4.809	4.442	5	4.55	5.117	0.141
			0	76.168	0	0.475	0.334	11.773	4.95	5.434	5.05	5.625	5.175	5.759	0.158
			1	81.202	157.37	0.458	0.317	10.523	5.592	6.084	5.684	6.234	5.675	6.367	0.133
			0	77.45	158.677	0.483	0.292	9.016	6.217	6.659	6.3	6.867	6.409	6.992	0.191
			1	84.761	162.211	0.458	0.301	9.49	6.85	7.342	6.942	7.492	7.084	7.609	0.108
			0	76.383	161.155	0.491	0.326	9.636	7.45	7.867	7.534	8.1	7.625	8.267	0.233
			1	81.24	157.628	0.458	0.309	8.736	8.1	8.542	8.184	8.742	8.234	8.867	0.183
			0	76.188	157.436	0.483	0.317	7.924	8.725	9.167	8.809	9.367	8.934	9.525	0.183
			1	81.26	157.448	0.458	0.351	9.045	9.35	9.817	9.459	10.009	9.584	10.159	0
			0	77.721	159.019	0	0	0	9.984	10.45	10.084	10.675	10.167	10.809	0
			1	0	0	0	0	0	4.384	4.867	4.484	5.017	4.567	5.142	0.117
			0	75.031	0	0.475	0.326	10.516	4.984	5.45	5.075	5.642	5.125	5.784	0.167
			1	81.226	156.258	0.449	0.334	10.516	5.617	6.109	5.709	6.259	5.834	6.4	0.125
			0	76.146	157.372	0.45	0.326	10.251	6.234	6.684	6.317	6.867	6.367	7.009	0.166
			1	82.554	158.7	0.458	0.309	8.958	6.85	7.284	6.942	7.459	6.917	7.617	0.183
			0	79.004	161.575	0.475	0.3	8.704	7.467	7.859	7.534	8.109	7.6	8.242	0.233
			1	83.611	162.626	0.45	0.317	9.193	8.092	8.55	8.167	8.709	8.25	8.859	0.142
			0	76.185	159.798	0.474	0.326	7.359	8.692	9.125	8.775	9.359	8.842	9.492	0.209
			1	81.237	157.454	0.458	0.318	7.188	9.334	9.792	9.425	9.975	9.484	10.109	0
			0	75.038	156.305	0	0	0	9.95	10.45	10.042	10.642	10.134	10.759	0

[truncated: 29 more sheets: Subject 4_D2, Subject 5_D1, Subject 5_D2, Subject 6_D1, Subject 6_D2, Subject 7_D1, Subject 7_D2, Subject 8_D1, Subject 8_D2, Subject 9_D1, Subject 9_D2, Subject 10_D1, Subject 10_D2, Subject 11_D1, Subject 11_D2, Subject 12_D1, Subject 12_D2, Subject 13_D1, Subject 13_D2, Subject 14_D1 …]
